# Supplementary material for: Impact of Edible Insect Polysaccharides on Mouse Gut Microbiota: A Study on White-Spotted Flower Chafer Larva (Protaetia brevitarsis seulensis) and Silkworm Pupa (Bombyx mori)
Source: Foods. 2024 Dec 24;14(1):6. doi: 10.3390/foods14010006 (PMC11720208; doi:10.3390/foods14010006)
Supplement: Supplementary file 1 [file foods-14-00006-s001.zip]

Archive with 7 entries (6 files):
- Suppli_Files/
- Suppli_Files/Suppli_Figures.pptx
- __MACOSX/Suppli_Files/._Suppli_Figures.pptx
- Suppli_Files/._Suppli_Figures.pptx
- Suppli_Files/Suppl_Table1_R1.xlsx
- __MACOSX/Suppli_Files/._Suppl_Table1_R1.xlsx
- Suppli_Files/._Suppl_Table1_R1.xlsx
