# Supplementary material for: Impact of Edible Insect Polysaccharides on Mouse Gut Microbiota: A Study on White-Spotted Flower Chafer Larva (Protaetia brevitarsis seulensis) and Silkworm Pupa (Bombyx mori)
Source: Foods. 2024 Dec 24;14(1):6. doi: 10.3390/foods14010006 (PMC11720208; doi:10.3390/foods14010006)
Supplement: Supplementary file 1 [file foods-14-00006-s001.zip › Suppli_Files/Suppl_Table1_R1.xlsx]

## Sheet: Sheet1
Supplementary Table 1: A detailed summary of taxonomic annotations, relative abundance, and differential abundance values.
Genus	Figure 4C	CON1	CON2	CON3	CON4	CON5	CON6	CON7	CON8	FO1	FO2	FO3	FO4	FO5	FO6	FO7	FO8	PB1	PB2	PB3	PB4	PB5	PB6	PB7	PB8	BM1	BM2	BM3	BM4	BM5	BM6	BM7	BM8	classFO_lfc	classFO_p_val	classFO_q_val	classFO_se	classFO_w	classKolbe_lfc	classKolbe_p_val	classKolbe_q_val	classKolbe_se	classKolbe_w	classSilk_lfc	classSilk_p_val	classSilk_q_val	classSilk_se	classSilk_w
Acetatifactor	Kolbe:Silk:FO	102	138	57	73	49	64	233	31	176	282	849	158	147	57	275	20	42	15	56	315	44	0	11	18	125	87	40	18	26	15	0	27	0.503618	0.142405	1	0.343322	1.4669	-1.36876	0.00198414	0.132938	0.442591	-3.0926	-1.1808	0.00936962	0.571547	0.454458	-2.59826
Acutalibacter	Kolbe:Silk	25	40	5	15	30	21	40	10	0	30	74	12	99	49	17	0	13	0	18	45	0	0	0	0	17	0	14	0	0	0	0	0	NA	NA	NA	NA	NA	-2.04223	9.0052e-06	0.00065738	0.459985	-4.43978	-2.30645	1.1923e-07	8.34612e-06	0.435617	-5.29467
Adlercreutzia	Silk	17	0	24	0	15	13	7	0	0	18	23	20	0	42	19	15	0	6	14	0	45	14	0	15	17	17	15	11	23	31	29	23	NA	NA	NA	NA	NA	NA	NA	NA	NA	NA	1.34793	0.00658345	0.427924	0.496071	2.71721
Alistipes	Kolbe:Silk:FO	855	918	351	737	872	869	1539	478	4956	5103	5432	885	3069	929	1487	1076	1631	1143	1633	4124	665	784	554	1261	2444	1732	2611	1044	1182	1230	1135	3187	0.887756	0.00290427	0.185874	0.298135	2.97769	0.264699	0.138367	1	0.178621	1.4819	0.800071	8.24866e-09	5.93904e-07	0.138822	5.7633
Alkaliphilus	-	0	0	0	0	2	0	0	0	0	0	0	0	0	0	0	0	0	0	0	0	0	2	0	0	0	0	0	0	0	0	0	0	NA	NA	NA	NA	NA	NA	NA	NA	NA	NA	NA	NA	NA	NA	NA
Amedibacillus-[Eubacterium]	Kolbe:Silk:FO	0	0	7	0	0	7	4	2	8	7	23	18	22	8	2	0	0	12	6	12	12	13	13	5	4	0	22	3	2	2	5	9	1.07192	0.0119398	0.728329	0.426394	2.51392	1.03328	0.0262373	1	0.46488	2.22268	0.709796	0.112042	1	0.446671	1.58908
Aminipila	-	0	0	0	2	0	0	0	0	0	4	0	0	0	0	0	0	0	0	0	0	0	0	0	0	0	0	0	0	0	0	0	0	NA	NA	NA	NA	NA	NA	NA	NA	NA	NA	NA	NA	NA	NA	NA
Anaerofustis	Silk	0	0	0	0	0	2	0	2	0	0	5	0	5	0	0	0	0	0	2	6	3	2	0	0	0	0	0	0	0	0	0	0	NA	NA	NA	NA	NA	NA	NA	NA	NA	NA	-0.25934	0.268601	1	0.234423	-1.10629
Anaeroplasma	Silk:FO	0	290	4	5	10	0	0	0	28	0	82	66	101	0	39	31	13	0	18	71	12	3	4	18	62	153	19	6	0	9	6	7	1.36373	0.134326	1	0.910816	1.49726	NA	NA	NA	NA	NA	1.13747	0.139403	1	0.769591	1.47802
Anaerostipes	-	0	0	0	0	0	0	0	0	0	0	3	0	0	0	3	0	0	0	0	0	0	0	0	0	0	0	0	0	0	0	0	0	NA	NA	NA	NA	NA	NA	NA	NA	NA	NA	NA	NA	NA	NA	NA
Anaerotaenia	Silk:FO	44	0	0	0	0	42	136	26	158	179	420	132	234	132	237	43	18	68	53	127	0	0	0	29	0	50	0	0	0	0	0	0	2.95367	5.53296e-05	0.0039284	0.732577	4.03189	NA	NA	NA	NA	NA	-1.46617	0.0781348	1	0.832288	-1.76161
Anaerotignum	Silk	56	185	31	182	70	65	184	47	23	126	104	255	162	60	57	23	36	98	162	551	217	31	28	12	30	57	33	5	86	25	20	42	NA	NA	NA	NA	NA	NA	NA	NA	NA	NA	-1.00289	0.00174857	0.117154	0.320421	-3.12992
Anaerotruncus	-	0	30	15	13	3	10	8	0	0	3	5	33	28	23	0	0	0	6	15	67	46	0	0	7	24	14	13	9	0	0	0	21	NA	NA	NA	NA	NA	NA	NA	NA	NA	NA	NA	NA	NA	NA	NA
Bacillus	Silk	0	0	2	0	0	0	0	0	0	0	6	0	0	0	0	22	0	0	0	0	0	0	0	0	9	0	0	0	0	0	0	40	NA	NA	NA	NA	NA	NA	NA	NA	NA	NA	0.630006	0.167714	1	0.456663	1.37959
Bacteroides	Kolbe	1099	563	703	995	1376	1353	746	570	402	2627	891	923	1441	1124	1118	681	1107	1344	1175	1654	2529	2516	752	860	523	1250	710	717	690	879	1209	2590	NA	NA	NA	NA	NA	0.245851	0.287622	1	0.231203	1.06335	NA	NA	NA	NA	NA
Bacteroides-Lactobacillus	Kolbe:Silk	0	0	0	168	222	0	95	7	0	361	42	0	0	8	5	0	0	0	24	0	0	0	0	0	0	0	0	0	0	0	0	16	NA	NA	NA	NA	NA	-1.94243	0.0284268	1	0.88641	-2.19135	-1.77814	0.0412501	1	0.871209	-2.04101
Blautia	Silk:FO	60	237	97	228	110	90	165	85	223	752	494	831	361	504	532	94	131	57	261	691	163	56	205	167	227	41	297	165	0	55	0	34	1.01699	4.38398e-07	3.37567e-05	0.201326	5.05148	NA	NA	NA	NA	NA	-1.33866	0.057142	1	0.703733	-1.90222
Butyricicoccus	Kolbe:Silk	0	0	23	34	0	6	55	0	0	50	21	0	59	0	43	28	0	0	0	44	0	0	24	0	0	14	0	0	0	0	0	0	NA	NA	NA	NA	NA	-0.907073	0.230225	1	0.756033	-1.19978	-1.23426	0.0470055	1	0.621404	-1.98625
Candidatus_Saccharimonas	-	33	34	20	57	136	21	51	65	38	34	25	102	58	61	38	32	64	30	30	52	90	51	59	54	14	104	37	23	20	27	39	73	NA	NA	NA	NA	NA	NA	NA	NA	NA	NA	NA	NA	NA	NA	NA
Clostridium	Kolbe:Silk:FO	0	0	0	26	0	153	53	18	0	0	0	0	514	0	0	0	0	0	0	0	0	0	0	0	0	0	0	0	0	0	0	0	-1.30128	0.183398	1	0.978139	-1.33036	-2.10546	0.00322662	0.20973	0.714859	-2.94528	-1.89296	0.00663617	0.427924	0.697334	-2.71457
Dehalobacterium	Kolbe:Silk:FO	7	0	5	0	0	0	0	0	11	11	6	0	11	7	14	5	9	5	5	23	5	0	0	0	0	8	0	7	0	6	10	14	1.34006	0.00264533	0.171946	0.445765	3.0062	0.675907	0.11466	1	0.428442	1.57759	0.947478	0.0683035	1	0.519736	1.823
Desulfovibrio	Kolbe	383	331	700	49	155	59	410	47	563	30	879	45	64	107	185	119	65	85	70	707	142	26	148	106	381	53	192	64	30	290	321	329	NA	NA	NA	NA	NA	-0.678398	0.10076	1	0.413359	-1.64118	NA	NA	NA	NA	NA
Duncaniella	Kolbe	6578	5245	4584	8369	5552	5202	6830	4148	4345	8545	3727	7187	5569	7383	7222	5847	5984	5339	5757	7203	8349	4751	3011	6406	4265	7240	4052	3966	4737	6562	7088	12158	NA	NA	NA	NA	NA	-0.205454	0.196753	1	0.159161	-1.29086	NA	NA	NA	NA	NA
Dysosmobacter	-	0	0	0	0	0	0	0	0	0	0	2	0	0	0	0	0	0	0	0	0	0	0	0	0	0	0	0	0	0	0	0	0	NA	NA	NA	NA	NA	NA	NA	NA	NA	NA	NA	NA	NA	NA	NA
Eisenbergiella	-	0	0	13	0	0	0	0	0	13	0	0	0	29	19	0	0	0	0	0	0	0	0	0	0	0	0	0	0	0	0	0	0	NA	NA	NA	NA	NA	NA	NA	NA	NA	NA	NA	NA	NA	NA	NA
Enterococcus	Silk	0	0	0	0	0	0	0	0	0	0	0	0	0	0	0	0	0	0	0	0	0	0	0	0	4	0	6	0	0	0	0	7	NA	NA	NA	NA	NA	NA	NA	NA	NA	NA	0.719662	0.00958884	0.575331	0.277828	2.59031
Erysipelatoclostridium	-	0	0	0	4	8	0	0	0	0	9	0	6	5	0	0	5	0	0	0	6	8	0	0	0	0	0	0	0	0	0	0	5	NA	NA	NA	NA	NA	NA	NA	NA	NA	NA	NA	NA	NA	NA	NA
Escherichia-Shigella	-	0	0	0	0	0	0	0	0	0	0	0	0	0	0	0	0	0	0	0	0	0	0	0	0	0	0	0	2	0	0	0	0	NA	NA	NA	NA	NA	NA	NA	NA	NA	NA	NA	NA	NA	NA	NA
Eubacterium	Kolbe	304	138	180	265	23	6	171	66	79	30	182	269	216	200	175	49	37	8	128	26	2	76	13	51	145	82	82	78	49	56	7	116	NA	NA	NA	NA	NA	-1.4334	0.02103	1	0.621207	-2.30745	NA	NA	NA	NA	NA
Faecalibaculum	Kolbe:FO	1355	680	1035	31	228	282	175	107	0	0	0	5	915	1713	142	1510	24	8	243	129	18	54	38	62	597	328	423	178	112	68	135	27	-2.26537	0.0660906	1	1.23265	-1.83781	-2.01434	7.00467e-05	0.00504336	0.506608	-3.97613	NA	NA	NA	NA	NA
Faecalimonas	-	0	0	2	0	0	0	0	0	0	0	0	0	0	0	0	0	0	0	0	0	0	0	0	0	0	0	0	0	0	0	0	0	NA	NA	NA	NA	NA	NA	NA	NA	NA	NA	NA	NA	NA	NA	NA
Flavonifractor	Kolbe:Silk:FO	24	72	48	79	40	48	108	7	306	399	788	302	319	132	339	39	94	120	176	493	253	48	55	79	70	145	113	58	87	26	31	120	1.59147	1.63679e-07	1.2767e-05	0.30392	5.23647	0.853507	0.000275116	0.0192581	0.23463	3.63767	0.507233	0.0492486	1	0.257946	1.96643
Flintibacter	Kolbe:Silk:FO	21	88	54	98	21	34	70	8	67	166	517	157	196	163	191	0	33	31	74	101	58	10	16	14	52	45	48	28	4	21	3	17	0.701752	0.219255	1	0.571221	1.22851	-0.364329	0.159378	1	0.25891	-1.40717	-0.641341	0.0622814	1	0.344014	-1.86429
Harryflintia	FO	0	4	0	4	0	0	0	0	8	6	25	9	6	12	7	0	6	0	0	6	0	0	0	0	0	4	5	0	0	0	0	0	1.46088	1.36326e-05	0.000981544	0.335858	4.3497	NA	NA	NA	NA	NA	NA	NA	NA	NA	NA
Ihubacter	-	22	5	16	13	20	15	11	8	16	54	25	31	33	27	26	0	26	18	31	13	35	0	6	6	11	23	10	12	8	14	17	37	NA	NA	NA	NA	NA	NA	NA	NA	NA	NA	NA	NA	NA	NA	NA
Intestinimonas	Kolbe:FO	0	0	0	0	0	0	0	0	0	8	12	0	0	0	0	0	0	0	0	12	5	0	0	0	0	0	0	0	0	0	0	0	0.421747	0.215968	1	0.340855	1.23732	0.347406	0.153371	1	0.243328	1.42772	NA	NA	NA	NA	NA
Jeotgalicoccus	Silk	0	0	16	0	9	19	0	7	27	0	4	0	28	8	5	5	0	0	30	0	5	6	0	5	8	6	13	3	19	8	0	9	NA	NA	NA	NA	NA	NA	NA	NA	NA	NA	0.696945	0.220108	1	0.568359	1.22624
Lachnoclostridium	FO	0	0	0	0	0	8	0	0	0	16	0	14	11	0	0	0	0	0	0	0	0	0	0	0	0	0	0	0	0	0	0	0	0.555094	0.251747	1	0.484326	1.14612	NA	NA	NA	NA	NA	NA	NA	NA	NA	NA
Lachnoclostridium-Mediterraneibacter	-	0	0	0	0	0	0	0	0	0	0	0	0	0	0	0	0	0	0	0	0	0	0	0	0	2	0	0	0	0	0	0	0	NA	NA	NA	NA	NA	NA	NA	NA	NA	NA	NA	NA	NA	NA	NA
Lachnospiraceae_UCG-004	Silk:FO	25	38	18	0	0	0	0	0	140	68	114	63	59	103	71	21	41	19	57	129	0	0	0	11	0	48	41	29	38	16	26	0	2.86735	2.00378e-06	0.000152287	0.603267	4.75304	NA	NA	NA	NA	NA	1.38496	0.0948453	1	0.829133	1.67037
Lachnotalea	-	0	0	0	42	0	0	0	0	16	0	0	0	0	0	14	0	0	0	0	0	0	0	0	0	0	6	0	0	11	0	0	0	NA	NA	NA	NA	NA	NA	NA	NA	NA	NA	NA	NA	NA	NA	NA
Lactobacillus	Silk	4	0	6	0	13	6739	966	5803	0	97	0	22	0	2653	139	1542	0	393	32	75	281	40	102	100	0	0	0	0	36	14	5714	4	NA	NA	NA	NA	NA	NA	NA	NA	NA	NA	-1.73112	0.289779	1	1.63528	-1.05861
Lactococcus	Kolbe:Silk:FO	0	0	0	0	7	0	5	0	0	38	4	49	8	0	101	5	9	0	9	5	20	9	4	11	49	11	74	8	5	69	0	87	1.56745	0.0101313	0.628143	0.60959	2.57131	1.29871	0.00191301	0.130085	0.418479	3.10341	2.46007	6.55918e-06	0.000446024	0.54577	4.50751
Lactococcus-Leuconostoc	-	0	0	0	0	0	0	0	0	0	0	0	0	0	0	1	0	0	0	0	0	0	0	0	0	0	0	0	0	0	0	0	0	NA	NA	NA	NA	NA	NA	NA	NA	NA	NA	NA	NA	NA	NA	NA
Lawsonibacter	Kolbe	14	34	11	24	5	14	51	4	39	22	269	30	54	9	62	0	12	0	33	32	28	0	13	6	44	37	25	15	0	10	8	0	NA	NA	NA	NA	NA	-0.758132	0.0873704	1	0.443498	-1.70943	NA	NA	NA	NA	NA
Ligilactobacillus	Silk	1219	885	11466	6538	4165	996	2347	443	986	607	1289	1657	6114	3578	5492	10238	708	6587	6142	2902	1691	3869	1502	1390	4124	6165	3218	20749	3318	3971	3105	3779	NA	NA	NA	NA	NA	NA	NA	NA	NA	NA	0.842697	0.0459969	1	0.422315	1.99542
Limosilactobacillus	Silk	0	14	54	0	99	2933	144	2282	2	245	0	19	0	1833	90	347	35	163	42	87	77	99	33	55	0	0	0	0	2	0	1679	0	NA	NA	NA	NA	NA	NA	NA	NA	NA	NA	-2.92087	0.0327876	1	1.3683	-2.13467
Longibaculum	Silk	0	0	0	6	4	2	0	0	2	2	0	13	0	9	2	0	0	0	0	3	10	5	2	0	0	3	0	0	0	0	0	0	NA	NA	NA	NA	NA	NA	NA	NA	NA	NA	-0.393145	0.195504	1	0.303712	-1.29447
Mammaliicoccus	FO	0	12	0	0	8	0	0	0	0	0	0	0	0	0	0	0	0	7	86	0	0	0	0	0	0	4	0	0	0	0	0	7	-0.768796	0.0466537	1	0.38644	-1.98943	NA	NA	NA	NA	NA	NA	NA	NA	NA	NA
Marseillibacter	-	0	0	0	0	0	0	0	0	0	0	21	0	0	0	0	0	0	0	0	0	0	0	0	0	0	0	0	0	0	0	0	0	NA	NA	NA	NA	NA	NA	NA	NA	NA	NA	NA	NA	NA	NA	NA
Mediterraneibacter	Kolbe:Silk:FO	606	1367	639	671	809	424	935	359	1611	1553	1767	1154	1552	1568	841	611	273	288	649	2066	519	221	206	346	525	261	348	179	211	106	113	546	0.456941	0.00622509	0.392181	0.16703	2.73568	-0.678342	1.76268e-06	0.000130438	0.141946	-4.77889	-1.0005	5.58161e-08	3.96294e-06	0.184195	-5.43171
Mediterraneibacter-Schaedlerella	Kolbe:Silk:FO	71	38	42	84	27	59	123	25	141	204	549	103	263	317	235	150	84	105	104	476	311	46	91	72	275	158	130	66	48	92	27	99	1.25188	1.35386e-09	1.06955e-07	0.206551	6.06087	0.638312	0.00306515	0.2023	0.215564	2.96113	0.575561	0.00765089	0.474355	0.2158	2.6671
Mucispirillum	Kolbe:Silk:FO	5	145	4	17	4	19	71	4	4156	138	1523	64	221	79	68	50	57	42	252	185	14	10	11	20	6232	50	231	35	407	29	11	35	2.44581	0.000392593	0.0270889	0.68993	3.54501	0.73403	0.130037	1	0.484842	1.51396	1.94208	0.00973442	0.575331	0.751252	2.58512
Muribaculum	Silk	34	35	39	74	64	50	68	22	25	101	24	77	22	86	73	60	106	87	100	102	33	34	28	60	51	97	40	21	32	65	73	103	NA	NA	NA	NA	NA	NA	NA	NA	NA	NA	0.184613	0.290164	1	0.174531	1.05776
Neglectibacter	Kolbe:Silk:FO	0	19	0	15	0	6	10	0	10	79	189	109	48	33	9	16	0	0	25	122	24	11	9	3	13	0	0	0	0	0	0	0	2.22264	1.32202e-05	0.000965073	0.510197	4.35643	0.721669	0.231169	1	0.60272	1.19735	-0.918821	0.0666034	1	0.5009	-1.83434
Neisseria	-	0	0	0	0	0	0	0	0	0	0	0	3	0	0	0	0	0	0	0	0	0	0	0	0	0	0	0	0	0	0	0	0	NA	NA	NA	NA	NA	NA	NA	NA	NA	NA	NA	NA	NA	NA	NA
Oscillibacter	Silk:FO	0	0	0	2	13	0	0	0	0	0	0	47	23	84	0	0	0	0	0	41	24	0	8	0	0	0	0	0	0	0	0	0	0.795755	0.259008	1	0.704995	1.12874	NA	NA	NA	NA	NA	-0.451896	0.178097	1	0.335573	-1.34664
Oscillospira	Kolbe:Silk	41	45	19	111	14	19	0	13	0	0	86	69	40	21	66	0	12	0	47	165	12	0	0	7	0	0	0	10	0	0	0	0	NA	NA	NA	NA	NA	-1.12604	0.0963143	1	0.677117	-1.66299	-2.63787	6.17863e-06	0.000426325	0.583577	-4.52018
Paludicola	-	0	0	0	0	0	0	0	0	0	0	0	0	0	0	0	0	0	0	0	7	0	0	0	0	0	0	0	0	0	0	0	0	NA	NA	NA	NA	NA	NA	NA	NA	NA	NA	NA	NA	NA	NA	NA
Parabacteroides	Silk	115	181	85	94	155	142	127	42	95	285	129	119	175	107	192	53	85	263	174	196	147	95	71	142	109	175	156	107	92	145	182	131	NA	NA	NA	NA	NA	NA	NA	NA	NA	NA	0.218574	0.14671	1	0.150611	1.45125
Paramuribaculum	Kolbe	2221	2222	2260	2015	2094	1623	2511	1296	865	2126	2556	2185	3085	3642	2357	1708	1688	1295	2212	2148	2714	2270	1343	1887	2233	1601	1709	1795	1214	2171	2615	3965	NA	NA	NA	NA	NA	-0.250535	0.121368	1	0.161734	-1.54906	NA	NA	NA	NA	NA
Parasutterella	-	86	133	45	217	49	102	130	77	49	165	45	110	121	239	149	84	126	156	95	194	160	238	81	146	44	54	35	56	172	126	144	96	NA	NA	NA	NA	NA	NA	NA	NA	NA	NA	NA	NA	NA	NA	NA
Parvibacter	Silk	5	0	0	0	0	0	0	0	0	0	0	0	0	16	0	0	0	0	0	5	0	10	0	0	7	0	0	0	0	8	0	8	NA	NA	NA	NA	NA	NA	NA	NA	NA	NA	0.600579	0.154396	1	0.421704	1.42417
Phocaeicola	Kolbe	308	358	358	309	2073	423	562	270	155	1740	645	380	865	362	565	369	245	1068	566	246	399	414	111	243	134	645	397	193	295	388	478	495	NA	NA	NA	NA	NA	-0.483927	0.153654	1	0.339183	-1.42674	NA	NA	NA	NA	NA
Phocea	FO	13	45	7	13	0	0	16	0	38	67	122	43	64	33	33	12	13	0	18	41	20	8	0	0	39	18	19	8	0	0	0	13	1.85799	0.000221038	0.0154726	0.503019	3.69367	NA	NA	NA	NA	NA	NA	NA	NA	NA	NA
Prevotella	Kolbe:Silk:FO	537	196	134	507	602	496	706	230	35	2223	38	245	548	242	669	50	207	624	476	312	241	381	57	137	32	427	203	40	136	253	765	128	-0.751154	0.112391	1	0.473157	-1.58754	-0.598397	0.0514532	1	0.307235	-1.94768	-0.83158	0.0491574	1	0.422717	-1.96722
Prevotellamassilia	Silk	88	67	119	508	265	200	147	45	40	941	201	336	768	250	387	26	160	247	293	356	309	84	85	127	54	236	199	57	45	85	166	61	NA	NA	NA	NA	NA	NA	NA	NA	NA	NA	-0.369495	0.222181	1	0.302679	-1.22075
Proteus	-	0	0	0	0	0	0	0	0	0	0	0	0	0	0	0	0	0	0	0	0	4	0	0	0	0	0	0	0	0	0	0	0	NA	NA	NA	NA	NA	NA	NA	NA	NA	NA	NA	NA	NA	NA	NA
RF39	Kolbe:Silk	13	8	24	91	8	32	23	9	0	37	33	60	59	15	35	14	33	22	50	53	51	38	23	18	49	55	33	22	13	13	25	25	NA	NA	NA	NA	NA	0.373898	0.174373	1	0.275272	1.35828	0.345591	0.194522	1	0.266388	1.29732
Roseburia	Kolbe:Silk:FO	121	171	181	4	61	49	63	35	83	53	138	29	6	0	42	33	16	0	9	75	8	4	11	15	106	23	8	24	0	3	0	52	-0.993222	0.146789	1	0.684524	-1.45097	-1.94916	0.000120805	0.00857718	0.507002	-3.84449	-1.72506	0.00661085	0.427924	0.635184	-2.71584
Ruthenibacterium	Silk:FO	0	3	14	18	16	0	0	0	13	5	46	69	3	17	7	0	0	0	7	18	22	5	0	0	2	5	0	0	0	0	0	0	0.953172	0.120086	1	0.613203	1.55441	NA	NA	NA	NA	NA	-0.85739	0.0819586	1	0.492913	-1.73943
Slackia	-	0	0	0	0	0	0	0	0	0	0	0	0	0	0	0	0	0	2	0	0	0	0	0	0	0	0	0	0	0	0	0	0	NA	NA	NA	NA	NA	NA	NA	NA	NA	NA	NA	NA	NA	NA	NA
Staphylococcus	-	10	0	6	0	8	15	0	0	0	0	0	11	19	32	8	5	7	0	7	0	19	0	0	15	0	4	5	6	0	8	0	18	NA	NA	NA	NA	NA	NA	NA	NA	NA	NA	NA	NA	NA	NA	NA
Turicibacter	Silk:FO	25296	12335	20758	14890	15152	20411	14880	11474	3983	2811	4534	18076	23225	14418	5411	21164	25196	4093	27442	12045	25535	26831	19498	24637	40848	32490	42068	32598	27956	34505	29737	36950	-0.795285	0.0187033	1	0.338219	-2.35139	NA	NA	NA	NA	NA	0.757405	8.10224e-09	5.91464e-07	0.13135	5.76632
Tyzzerella	Kolbe:Silk:FO	12	9	8	6	10	6	31	7	0	14	14	9	16	30	9	3	5	3	26	23	18	2	9	7	8	7	6	4	5	9	0	12	-0.326635	0.274208	1	0.298728	-1.09342	-0.300012	0.174969	1	0.22118	-1.35641	-0.53573	0.0449417	1	0.26717	-2.0052
Unknown	Silk:FO	17	71	18	73	36	16	88	10	88	196	440	56	244	157	169	39	24	16	114	354	30	23	9	14	89	43	33	9	4	24	0	48	1.26976	9.14146e-06	0.000676468	0.286204	4.43654	NA	NA	NA	NA	NA	-0.598828	0.195084	1	0.462171	-1.29569
Vallitalea	-	0	0	0	0	0	0	0	0	0	10	0	0	0	0	0	0	0	0	0	5	0	13	0	0	0	0	0	0	0	0	0	8	NA	NA	NA	NA	NA	NA	NA	NA	NA	NA	NA	NA	NA	NA	NA
